# Supplementary material for: Derivatives of Phenyl Pyrimidine and of the Different Donor Moieties as Emitters for OLEDs
Source: Materials (Basel). 2024 Mar 15;17(6):1357. doi: 10.3390/ma17061357 (PMC10972299; doi:10.3390/ma17061357)
Supplement: Supplementary file 1 [file materials-17-01357-s001.zip]

Archive with 1 entries (1 files):
- materials-2885635-supplementary.pdf
